# Supplementary material for: Characterization and Salt Response in Recurrent Halotolerant Exiguobacterium sp. SH31 Isolated From Sediments of Salar de Huasco, Chilean Altiplano
Source: Front Microbiol. 2018 Sep 20;9:2228. doi: 10.3389/fmicb.2018.02228 (PMC6158405; doi:10.3389/fmicb.2018.02228)
Supplement: Supplementary file 3 [file Table_1.XLSX]

## Sheet: Hoja1
Supplementary Table S1. Salt and temperature tolerance reported in Exiguobacterium strains.
Strain	Place	NaCl tolerance (g/L)	Reference
Exiguobacterium sp. SH31	Salar de Huasco, Chile	0-50	This study
Exiguobacterium auriantiacum DSM 6208T		0-12	Frühling et al. 2002; Rodrigues et al., 2006
Exiguobacterium undae DSM 14481T	Garden pond, Germany	0-12	Frühling et al. 2002; Rodrigues et al., 2006
Exiguobacterium antarticum DSM 14480T	Garden pond, Germany	0-5	Frühling et al. 2002;
			Rodrigues et al., 2006
Exiguobacterium oxidotolerans JCM 12280T	Fish processing plant, Japan	0-12	Yumoto et al., 2004; Rodrigues et al., 2006
Exiguobacterium aestuarii DSM 16306T	Yellow sea, Korea	0->19	Kim et al., 2005; Rodrigues et al., 2006
Exiguobacterium marinum DSM 16307T	Yellow sea, Korea	0->17	Kim et al., 2005; Rodrigues et al., 2006
Exiguobacterium indicum HHS 31T	Glacial water	0-5.8	Chaturdevi and Shivaji, 2006
Exiguobacterium sibiricum	Siberiam permafrost		Rodrigues et al., 2006
Exibuobacterium acetylicum DMS 20416T		0-12	Rodrigues et al., 2006
Exiguobacterium soli DVS 3YT	Antarctica	0-5.8	Chaturvedi et al., 2008
Exiguobacterium imgiriensis K22-26T	Soil Lahaul-Spiti valley, Himalaya	0-10	Singh et al., 2013
Exiguobacterium sp. MH3	Rizosphere, China	0-10	Tang et al., 2013
Exiguobacterium sp. AB2	Hyperalkaline spring, Philippines	0-15	Cabria et al., 2014
Exiguobacterium enclense NIO-1109T	Marine sediment, Chorao Island, India	0-15	Dastager et al., 2015
