# Supplementary material for: Characterization and Salt Response in Recurrent Halotolerant Exiguobacterium sp. SH31 Isolated From Sediments of Salar de Huasco, Chilean Altiplano
Source: Front Microbiol. 2018 Sep 20;9:2228. doi: 10.3389/fmicb.2018.02228 (PMC6158405; doi:10.3389/fmicb.2018.02228)
Supplement: Supplementary file 5 [file Table_3.XLSX]

## Sheet: Hoja1
Supplementary Table S3. Functions and sequences accession of interest genes and proteins of Exiguobacterium sp. SH31.
Gene	GenBank Accession	UniProt accession	Protein
opuBA	WP_084812876.1	A0A1G1SQ05	Choline transport ATP-binding protein
opuBB	WP_071397356.1	A0A1G1SQ06	Choline transport system permease protein
opuCA	WP_070328182.1	A0A1G1SLM4	Carnitine transport ATP-binding protein
opuCC	WP_071398355.1	A0A1G1SLP5	Glycine betaine/carnitine/choline-binding protein
opuE/putP	WP_071397562.1	A0A1G1SPG3	Proline/sodium symporter
glnA	WP_071397634.1	A0A1G1SP81	Glutamine synthetase
glnR	WP_071397635.1	A0A1G1SP85	HTH-type transcriptional regulator
gltA	WP_071397418.1	A0A1G1SPV0	Glutamate synthase [NADPH] large chain
gltB	WP_071397419.1	A0A1G1SPU6	Glutamate synthase [NADPH] small chain
gltP	WP_071398414.1	A0A1G1SLB6	Proton/glutamate-aspartate symporter
gltR	WP_070327606.1	A0A1G1SHF6	HTH-type transcriptional regulator
gltX	WP_071398669.1	A0A1G1SKH6	Glutamate--tRNA ligase
proC	WP_084813046.1	A0A1G1SIX4	Pyrroline-5-carboxylate reductase
proS	WP_071399623.1	A0A1G1SH14	Proline--tRNA ligase
gbsA	WP_071398540.1	A0A1G1SL16	Betaine aldehyde dehydrogenase
