# Supplementary material for: Characterization and Salt Response in Recurrent Halotolerant Exiguobacterium sp. SH31 Isolated From Sediments of Salar de Huasco, Chilean Altiplano
Source: Front Microbiol. 2018 Sep 20;9:2228. doi: 10.3389/fmicb.2018.02228 (PMC6158405; doi:10.3389/fmicb.2018.02228)
Supplement: Supplementary file 6 [file Table_4.xlsx]

## Sheet: Hoja1
Supplementary table S4. Primers used in qRT-PCR assays to quantify the transcripts of interest genes.
Gene	Forward Sequence	Reverse Sequence
opuBA	CTGATTGACCACACTGACGGGAAA	TCGTCTTCGTCTTCGGCCATTT
putP	CTTCACGGAGATGGCAAATGACT	TGATCCCGAACGAGCTTTCAAACA
glnA	CGTGTTGAAAGACGCGTTAGAGC	AAGCGGTTGGCGATATGTTGAC
proC	CGCTCAATCACAGACGTGGAAAAC	CATCTGTCTCAGGTCCGAACCA
gltA	AATCGGGGCAATCTTGGATCGGA	CGTCTGGGATGAGACGTTTCGATT
gbsA	GCCCTCATCCACGAGTCGATT	ACATTCGGCTCCTTCGGCTTT
fliG	CTCACGTGCGATTCAACGGATT	ACGATGCGGCTTTGTGCTT
fliS	GAACTCACGCTCATGCTGTATGAC	CGGCGCCACAAGTACTCATAAAG
pgaC	TGTTACGCTGCCCTCTGGGAT	CAGCGATGTTACACGACCGTCTTT
ywqC	AGCAATGAGCTCGGTCGGATTC	CTCATCGACTGCGACCTTCGTAAA
bdlA	TCAAGATCGCCTCGGACATCAC	GTTGCCGAGCGTCTTCAAGTTT
luxS	AAGGGACGGCCGATACGATCTA	CTCCATCGTTCAACATCGTCCAGT
16S	TGCCCCTTATGAGTTGGGCTACA	TGTGTACAAGACCCGGGAACGTAT
