# Supplementary material for: Characterization and Salt Response in Recurrent Halotolerant Exiguobacterium sp. SH31 Isolated From Sediments of Salar de Huasco, Chilean Altiplano
Source: Front Microbiol. 2018 Sep 20;9:2228. doi: 10.3389/fmicb.2018.02228 (PMC6158405; doi:10.3389/fmicb.2018.02228)
Supplement: Supplementary file 7 [file Table_5.xlsx]

## Sheet: Hoja1
Supplementary Table S5. Phenotypic properties of Exiguobacterium sp. SH31 in front different NaCl concentrations and comparison with the closed type strain (E. aurantiacum DSM 6206).
Well	Subtrate	E. aurantiacum DSM 6208	E. sp SH31
		0 g/l	0 g/l	25 g/l	50 g/l
A1	Water
A2	a-Cyclodextrin	+	+
A3	b-Cyclodextrin	+/-	+
A4	Dextrin	+
A5	Glycogen	+	+
A6	Inulin
A7	Mannan
A8	Tween40
A9	Tween80
A10	N-Acetyl-D-Glucosamine	+	+	+
A11	N-Acetyl-b-D-Mannosamine		+	+
A12	Amygdalin	+	+	+
B1	L-Arabinose
B2	D-Arabitol		+
B3	Arbutin	+
B4	D-Cellobiose	+	+
B5	D-Fructose	+	+
B6	L-Fucose
B7	D-Galactose		+
B8	D-Galacturonic Acid
B9	Gentiobiose	+	+	+
B10	D-Gluconic Acid		+
B11	a-D-Glucose	+	+	+
B12	m-Inositol		+	+
C1	a-D-Lactose		+
C2	Lactulose		+
C3	Maltose	+	+
C4	Maltotriose	+	+
C5	D-Mannitol		+
C6	D-Mannose
C7	D-Melezitose		+
C8	D-Melibiose		+
C9	a-Methyl-D-Galactoside		+
C10	B-Methyl-D-Galactoside		+
C11	3-Methyl-D-Glucose		+	+
C12	a-Methyl-D-Glucoside		+	+
D1	b-Methyl-D-Glucoside	+	+	+
D2	a-Methyl-D-Mannoside		+
D3	Palatinose	+	+
D4	D-psicose	+	+
D5	D-Raffinose		+
D6	L-Rhamnose
D7	D-Ribose	+
D8	Salicin	+	+
D9	Sedoheptulosan		+
D10	D-Sorbitol		+
D11	Stachyose		+
D12	Sucrose	+	+	+
E1	D-Tagatose
E2	D-Trehalose		+
E3	Turanose		+
E4	Xylitol		+
E5	D-Xylose
E6	Acetic Acid		+	+	+
E7	a-Hydroxybutiric Acid		+	+	+
E8	B-Hydroxybutiric Acid		+
E9	gamma-Hydroxybutiric Acid		+
E10	p-Hydroxy-phenylacetic Acid
E11	a-Ketoglutaric Acid		+	+
E12	a-Ketovaleric Acid	+	+	+	+
F1	Lactamide
F2	D-Lactic Acid Methyl Ester		+
F3	L-Lactic Acid	+	+	+	+
F4	D-Malic Acid		+
F5	L-Malic Acid		+	+	+
F6	Pyruvic Acid Methyl Ester	+	+	+
F7	Succinic Acid Mono-Methyl Ester		+
F8	Propionic Acid		+
F9	Pyruvic Acid		+	+
F10	Succinamic Acid
F11	Succinic Acid		+	+	+
F12	N-Acetyl-L-Glutamic Acid		+	+
G1	L-Alaninamide
G2	D-Alanine		+
G3	L-Alanine		+	+
G4	L-Alanyl-Glycine		+
G5	L-Asparagine
G6	L-Glutamic Acid
G7	Glycyl-L-Glutamic Acid
G8	L-Pyroglutamic Acid
G9	L-Serine			+
G10	Putrecine
G11	2,3-Butanediol
G12	Glycerol	+	+	+
H1	Adenosine	+	+
H2	2´-Deoxy Adenosine	+
H3	Inosine	+
H4	Thymidine	+
H5	Uridine	+
H6	Adenosine-5´-Monophosphate	+
H7	Thymidine-5´-Monophosphate		+
H8	Uridine-5´-Monophosphate	+	+
H9	D-Fructose-6-Phosphate			+/-
H10	a-D-Glucose-1-Phosphate			+/-
H11	D-Glucose-6-Phosphate		+	+
H12	D-L-a-Glycerol Phosphate		+	+
